# Supplementary material for: Involvement of HIF-1α in the Detection, Signaling, and Repair of DNA Double-Strand Breaks after Photon and Carbon-Ion Irradiation
Source: Cancers (Basel). 2021 Jul 30;13(15):3833. doi: 10.3390/cancers13153833 (PMC8345054; doi:10.3390/cancers13153833)
Supplement: Supplementary file 1 [file cancers-13-03833-s001.zip]

Archive with 3 entries (3 files):
- Supplementary figures proof.pdf
- Supplementary figures proof.pptx
- Supplementary text Proof.pdf
